# Supplementary material for: Hydrogen Bonding Drives Helical Chirality via 10-Membered Rings in Dipeptide Conjugates of Ferrocene-1,1′-Diamine
Source: Int J Mol Sci. 2022 Oct 13;23(20):12233. doi: 10.3390/ijms232012233 (PMC9603039; doi:10.3390/ijms232012233)
Supplement: Supplementary file 1 [file ijms-23-12233-s001.zip]

Archive with 1 entries (1 files):
- ijms-1931729-supplementary.pdf
